# Supplementary material for: Oral Semaglutide in Type 2 Diabetes: Clinical–Metabolic Outcomes and Quality of Life in Real-World Practice
Source: J Clin Med. 2024 Aug 13;13(16):4752. doi: 10.3390/jcm13164752 (PMC11355440; doi:10.3390/jcm13164752)
Supplement: Supplementary file 1 [file jcm-13-04752-s001.zip]

Archive with 1 entries (1 files):
- jcm-3158369-supplementary.pdf
